# Supplementary material for: Common Variants at 9q22.33, 14q13.3, and ATM Loci, and Risk of Differentiated Thyroid Cancer in the French Polynesian Population
Source: PLoS One. 2015 Apr 7;10(4):e0123700. doi: 10.1371/journal.pone.0123700 (PMC4388539; doi:10.1371/journal.pone.0123700)
Supplement: S1 Table — (XLSX) [file pone.0123700.s001.xlsx]

## Sheet: genotypes
sample_id	sex	status	rs1801516	rs944289	rs965513	rs1867277	PolyAla2
KTHYR00001	F	1	GG	TC	GA		L L
KTHYR00002	F	1	GG	CC	GG		S S
KTHYR00003	F	1	GG		GG
KTHYR00004	F	1	GG	TT			S S
KTHYR00005	F	1	GG		GG		S S
KTHYR00006	F	1	GG	TC	AA	AG	S L
KTHYR00007	F	1	GG	TC	GG	GG	S S
KTHYR00008	F	0	GG	CC	GG	GG	S S
KTHYR00009	F	0	GG	TT	GG	GG	S S
KTHYR00010	F	1	GG				S S
KTHYR00011	F	1	GG	CC	GA	AG	S S
KTHYR00012	F	1	GG	CC	GG		S S
KTHYR00013	F	0	GG	TT	GG	AG
KTHYR00014	F	1	GG	CC	GG	GG
KTHYR00015	F	0	GG				S S
KTHYR00016	M	0	GG	TC	GG	GG	S S
KTHYR00017	F	0	GG	TC	GG	GG	S S
KTHYR00018	F	0	GG	CC	GG	GG	S S
KTHYR00019	M	0	GG	CC	GG	GG	S S
KTHYR00020	F	1	GG	CC			S S
KTHYR00021	F	0	GG	TT	GA		S S
KTHYR00023	F	0	GG	CC	GG	GG
KTHYR00024	F	1	GG	CC		AG	S L
KTHYR00025	F	0	GG	TC			S L
KTHYR00026	M	1	GG	TT	GG		S L
KTHYR00027	F	0	GG		GG		S S
KTHYR00028	F	1	GG	TC	GA	GG	S S
KTHYR00029	F	0	GG	TC	GA	GG	S S
KTHYR00030	F	0	GG
KTHYR00031	F	0	GG	CC	GG	GG	S S
KTHYR00032	F	1	GG	TC	GA	AG	S L
KTHYR00033	F	1	GG	CC	GG	GG	S S
KTHYR00034	F	0	GG	CC	GG	GG	S S
KTHYR00035	F	0	GG	CC	GA		S L
KTHYR00036	F	1	GG	TC	GA	AG	S L
KTHYR00037	M	0	GG	CC	GG		S S
KTHYR00038	F	0	GG	TC	GA	GG	S S
KTHYR00039	F	1	GG	CC	GA	AG	S L
KTHYR00040	M	0	GG	CC	GA	AA	L L
KTHYR00041	F	0	GG				S S
KTHYR00042	M	0	GG	CC	GG	GG	S S
KTHYR00043	F	0	GG	TC	GG	GG	S S
KTHYR00044	F	0	GG	TT	GG	GG	S S
KTHYR00045	F	0	GG	CC	GA	AG	S L
KTHYR00046	F	0	GG	CC	AA	AG	S L
KTHYR00047	F	0	GG	CC	GG	GG	S S
KTHYR00048	F	0	GG	TT	GG	GG	S S
KTHYR00049	F	0	GG	CC	GA	AG	S L
KTHYR00050	F	0	GG	TC	GG	GG	S S
KTHYR00051	F	0	GG	CC	GG	GG	S S
KTHYR00052	F	0	GG	TC	GG	GG	S S
KTHYR00053	M	0	GG	CC	GG	GG	S S
KTHYR00054	F	1	GG	CC	GG	GG	S S
KTHYR00055	F	0	GG	TC	GG	GG	S S
KTHYR00056	F	0	GG	CC	GG	GG	S S
KTHYR00057	F	0	GG	TC	GA	AG	S L
KTHYR00058	F	1	GG	CC	GG	GG	S S
KTHYR00059	F	1	GG	TC	GA	GG	S S
KTHYR00060	F	1	GG	CC	GG	GG	S S
KTHYR00061	F	1	GG	CC	GG	GG	S S
KTHYR00062	F	1	GG	TC	AA	AG	S L
KTHYR00063	F	1	GG	TC	GA	AG	S L
KTHYR00064	F	0	GG	CC			S S
KTHYR00065	F	1	GA	CC	GG	GG	S S
KTHYR00066	F	0	GG	CC			S L
KTHYR00067	F	1	GG	CC	GA	AG	S L
KTHYR00068	F	1	GG	TC	GA	GG	S S
KTHYR00069	F	0	GG	CC	GA	AG	S L
KTHYR00070	F	1	GG	CC	GG	GG	S S
KTHYR00071	F	0	GG	CC	GG	GG	S S
KTHYR00072	F	0	GG	TC	GG	GG	S S
KTHYR00073	F	0	GG	TT	GG		S S
KTHYR00074	F	0	GG	CC	GG	GG	S S
KTHYR00075	F	0	GG	TC	GG	GG	S S
KTHYR00076	F	1	GG	TT	GG	GG	S S
KTHYR00077	F	0	GG	TC	GA	AG	S L
KTHYR00078	F	0	GG	TC	GG	AG	S L
KTHYR00079	F	1	GG	CC	GG	GG	S S
KTHYR00080	F	0	GG	CC	GG	GG	S S
KTHYR00081	F	0	GG	TT			S S
KTHYR00082	F	1	GG	CC	GA	AG	S L
KTHYR00083	M	1	GG	TC	GA	GG	S S
KTHYR00084	F	1	GG	CC	GA	GG	S S
KTHYR00085	F	0	GG		GA	GG	S S
KTHYR00086	F	0	GG	TC	GG	GG	S S
KTHYR00087	F	1	GA	CC	GG	GG	S S
KTHYR00088	F	0	GG	TC	GA	AG	S L
KTHYR00089	F	0	GG	CC	GG	GG	S S
KTHYR00090	F	0	GG	TC	AA	AA	L L
KTHYR00091	F	0	GG	CC	GG	GG	S S
KTHYR00092	F	1	GG	TC	GA	GG	S S
KTHYR00093	F	1	GG	CC	AA	AA	S L
KTHYR00094	F	0	GG	TC	GA	AA
KTHYR00095	F	0	GG	CC	GG	GG	S S
KTHYR00096	F	1	GG	CC	GA		S L
KTHYR00097	F	1	GG	TC	GA	AG	S L
KTHYR00098	F	0	GG	CC	GG	GG	S S
KTHYR00100	F	0	GG	TC	GG	GG	S S
KTHYR00101	F	1	GG	TT	AA	AA	L L
KTHYR00102	F	1	GG	CC	GG	GG	S S
KTHYR00103	F	1	GG	TC	GG	GG	S S
KTHYR00104	F	0	GG	TC	GG	GG	S S
KTHYR00105	F	0	GG	TC	GA	GG	S S
KTHYR00106	F	0	GG	CC	GA	AG	S L
KTHYR00107	F	0	GG	TT	GG	GG	S S
KTHYR00108	F	0	GG	TC	GA	GG	S S
KTHYR00110	F	0	GG	TC	GG	GG	S S
KTHYR00111	F	1		TC	GA		S S
KTHYR00112	F	0	GG	CC	GG	AG	S S
KTHYR00113	F	0	GG	TC	GG	GG	S S
KTHYR00114	F	0	GG	CC	GG	GG	S S
KTHYR00115	F	1	GG	CC	GG	GG	S S
KTHYR00116	F	0	GG	CC	GG	GG	S S
KTHYR00117	F	0	GG	TC	GG	GG	S S
KTHYR00118	F	0	GG	CC	GG	GG	S S
KTHYR00119	F	0	GG	TC	GG	GG	S S
KTHYR00120	F	0	GG	CC	GG	GG	S S
KTHYR00121	F	1	GG	TC	GA	GG	S S
KTHYR00123	F	0	GG		GA	AG	S S
KTHYR00124	M	1	GG	TT	GG	GG	S S
KTHYR00125	F	0	GG	CC	AA	AG	S L
KTHYR00126	F	0	GG	CC	GG	GG
KTHYR00127	F	1	GG	TC	GG	GG	S S
KTHYR00128	F	0	GG	TC	GG	GG	S S
KTHYR00129	F	0	GG	CC	GG	GG	S S
KTHYR00130	F	0	GG	CC	GG	GG	S L
KTHYR00131	F	0	GG	CC	GG	GG	S S
KTHYR00132	F	1	GG	TC	GA	GG	S S
KTHYR00133	F	0	GG	TT	GG	AG	S L
KTHYR00134	F	0	GG	CC	GG	GG	S S
KTHYR00135	F	0	GG	CC	GG	GG	S S
KTHYR00136	F	0	GA	TC	GA	AG	S S
KTHYR00137	F	0	GA	TT	AA	AA	S S
KTHYR00138	F	0	GG	TC	GG		S S
KTHYR00139	F	1	GG	TT	GA	AA	S L
KTHYR00140	M	0	GG	TC	GA	AG	S L
KTHYR00141	F	0	GG	CC	GG	GG	S S
KTHYR00142	F	1	GG	TT	GG	GG	S S
KTHYR00143	F	0	GG	TT	GG		S S
KTHYR00144	F	1	GG	CC	GG	GG	S S
KTHYR00145	F	1	GG	CC	GA	AG	S L
KTHYR00146	F	0	GG	CC	GA	AG	S S
KTHYR00147	M	0	GG	TC	GG		S S
KTHYR00148	F	0	GG	CC	GG	GG	S S
KTHYR00149	F	0	GG	CC	AA	AA	S S
KTHYR00150	F	0	GG	CC	GG	GG	S S
KTHYR00151	F	1	GG	CC	GA	AG	S L
KTHYR00152	F	1	GG	TT	GA	AA	L L
KTHYR00153	M	0	GG	CC	GA	GG	S S
KTHYR00154	F	0	GG	TC	GA	GG	S L
KTHYR00155	F	1	GG	CC	GG	GG	S S
KTHYR00156	F	1	GG	TC	GG	GG	S S
KTHYR00157	M	0	GG	CC			S L
KTHYR00159	F	0	GG	CC	GG	GG	S S
KTHYR00160	F	1	GG	TC	GA	AG	S S
KTHYR00161	F	0	GG	CC	GG	GG	S S
KTHYR00162	F	0	GA	CC	GA		S L
KTHYR00163	F	0	GG		GG		S S
KTHYR00165	F	0	GG	CC	GG	GG	S S
KTHYR00166	F	0	GG	TC	GA	GG	S S
KTHYR00167	F	1	GG	TC	GG		S L
KTHYR00168	F	1	GG	CC			S S
KTHYR00169	F	0	GG	TC	GA	GG	S S
KTHYR00170	F	0	GG	TC			S S
KTHYR00171	F	0		TT			S S
KTHYR00172	F	1	GG				S S
KTHYR00173	F	1	GG	CC	AA	AG	S S
KTHYR00174	F	0	GG	CC	GG	GG	S S
KTHYR00175	M	1	GG	TC	GG		S S
KTHYR00176	F	0	GG		GA	AG
KTHYR00177	M	1	GG	CC	GG		S S
KTHYR00179	F	0	GG	TT	GG		S L
KTHYR00180	F	0	GG	CC	GA	AG	S L
KTHYR00181	F	0	GG	CC	GG	GG	S S
KTHYR00182	F	0	GG	TC	GG	AG	S S
KTHYR00183	F	1	GG		GG	GG	S L
KTHYR00184	F	0	GG				S S
KTHYR00185	M	0	GG	TC	GG		S S
KTHYR00186	F	1	GG	CC
KTHYR00189	M	0	GG	TC	GG	GG	S S
KTHYR00190	M	1	GA	TC			S L
KTHYR00191	F	1	GG	TC	GA	AG	S S
KTHYR00192	F	1	GG	CC	GG		S S
KTHYR00193	F	0	GG	TC	GG	GG	S S
KTHYR00194	M	0	GG	CC			S S
KTHYR00195	F	1	GA	TC			L L
KTHYR00196	F	1	GG	TC	GG		S S
KTHYR00197	F	0	GG	CC	GA	GG	S S
KTHYR00198	F	0	GG	TT	GA		S S
KTHYR00199	F	1	GG	CC	GG	GG	S S
KTHYR00200	F	0	GG	TC	GG	GG	S S
KTHYR00201	F	1	GA	CC	GG	GG	S S
KTHYR00202	F	0	GG	CC	GG	GG	S S
KTHYR00203	F	0	GA	CC	AA		L L
KTHYR00204	F	1	GG	CC	GG	AG	S L
KTHYR00205	F	0	GG	CC	GG	GG	S S
KTHYR00206	F	1	GG		GA		S S
KTHYR00207	F	1	GG	CC	GA		S S
KTHYR00208	M	0	GG	CC			S S
KTHYR00210	M	1	GG	CC	GA		S L
KTHYR00211	F	1	GG	TT	AA	AA
KTHYR00212	F	1	GG	TC	GG	GG	S S
KTHYR00213	F	1	GG	TT	GA	AG	S L
KTHYR00214	F	1	GG	CC	GA	GG	S L
KTHYR00215	F	0	GG	TT		AG	S L
KTHYR00216	M	1	GG	TC	GG	GG	S S
KTHYR00217	F	1	GG	CC	GA		S L
KTHYR00218	M	1	GG	CC	GA	AG	S S
KTHYR00219	F	0	GG	TC	GG	GG	S S
KTHYR00220	F	0	GG	CC	GG	GG	S S
KTHYR00221	F	1	GG	TT	GG	GG	S L
KTHYR00222	F	0	GG	CC		GG	S S
KTHYR00223	F	1	GG	TC	GG	GG	S S
KTHYR00224	F	0	GG	TT	GA	AG	S L
KTHYR00225	F	0	GG	TT	GG	GG	S S
KTHYR00226	F	0	GG	CC	GA		S S
KTHYR00227	F	0	GG	CC	GG		S L
KTHYR00228	F	0	GG	TC	GG	GG	S S
KTHYR00230	F	1	GG	CC	AA	AG	S L
KTHYR00231	M	0	GG	TC	GG		S L
KTHYR00232	F	1	GG	TT	GG	GG	S S
KTHYR00233	F	1	GG	CC	AA		S S
KTHYR00234	F	1	GG	TT	GG	GG	S S
KTHYR00235	F	1	GG	TC	GA	GG	S S
KTHYR00236	F	0	GG	CC	GG	GG	S S
KTHYR00237	F	0	GG	CC	GG	GG	S S
KTHYR00238	F	0	GG	CC	GA	AG	S L
KTHYR00239	F	1	GG	CC	GG		S S
KTHYR00240	F	0	GG	CC	GG		S S
KTHYR00241	F	0	GG	CC	GG		S S
KTHYR00242	M	0	GG	TC	GA	AG	S S
KTHYR00243	F	1	GG	TC			S S
KTHYR00244	F	0	GG	CC	GA	GG	S S
KTHYR00246	F	0	GG	CC	GG	GG	S S
KTHYR00247	F	1	GG	TC	GG	GG	S S
KTHYR00248	M	0	GG		GG	GG	S S
KTHYR00249	F	0	GG	CC	GG	AG	S S
KTHYR00250	F	0	GG	CC			S S
KTHYR00251	F	1	GG	TC	GG	AG	S L
KTHYR00252	F	0	GG	CC	GG	GG	S S
KTHYR00253	F	1	GA	TT	GG
KTHYR00254	M	0	GG				S S
KTHYR00255	F	0	GG	TC	GA	GG	S S
KTHYR00256	M	0	GG	CC	GG		S S
KTHYR00258	F	1	GG	CC	GG	GG	S S
KTHYR00259	F	0		TT			S L
KTHYR00260	F	0	GG	CC	GG	GG	S S
KTHYR00261	F	0	GG	TT	GG		S S
KTHYR00262	F	0	GG	CC	GA		S S
KTHYR00263	F	0	GG	CC	GG	GG	S L
KTHYR00264	M	0	GG	CC			S L
KTHYR00265	F	0	GG	TC	GG	AG	S S
KTHYR00266	F	0	GG	CC	GG	GG	S S
KTHYR00267	F	0	GG		GG	GG
KTHYR00269	F	0	GG	CC	GG		S S
KTHYR00270	F	0	GG	TC	GA	GG	S S
KTHYR00271	F	0	GG	TT			S L
KTHYR00272	F	1	GG	CC	GA	AG	S L
KTHYR00274	F	0	GG	CC	GG		S S
KTHYR00275	F	0	GG	CC	GG	GG	S S
KTHYR00276	M	0	GG	TC	GG	AG	S S
KTHYR00278	F	0	GG	CC	GA	AG	S L
KTHYR00280	F	0	GG		GA	AG	S S
KTHYR00281	F	0	GG	TC	GG	GG	S L
KTHYR00282	M	0	GG	CC	GG	GG	S S
KTHYR00283	F	0	GG	TC	GG	GG	S L
KTHYR00284	F	0	GG	CC	GG	GG	S S
KTHYR00285	F	1	GG	CC	GG	AG	S S
KTHYR00286	F	0	GG	TC		AG	S S
KTHYR00287	F	1	GG	CC	GG	GG	S S
KTHYR00288	F	0	GG	CC	GG	GG	S L
KTHYR00289	F	1	GG	TC	GA		S L
KTHYR00291	F	0	GG	TC	GG	GG	S S
KTHYR00293	F	1	GG	TT	GA	AG
KTHYR00294	F	0	GG	CC	GA	AG	S S
KTHYR00295	F	1	GG	CC	GG	GG	S S
KTHYR00296	F	0	GG	CC	GG	GG	S S
KTHYR00298	F	1	GG	CC	GG	GG	S L
KTHYR00299	F	0	GG	CC	GA	AG	S L
KTHYR00300	F	1	GA	CC	AA	AA	L L
KTHYR00301	F	1	GG	CC	GA	AG	S L
KTHYR00302	F	0	GG	TC	GA	AG	S L
KTHYR00303	F	0	GG	CC	GG	GG	S S
KTHYR00304	F	0	GG		GA	AA
KTHYR00305	F	0		TT	GG		S S
KTHYR00306	F	0	GG	CC	GA
KTHYR00307	F	1	GG	TT	GG		S S
KTHYR00308	F	0	GG		AA	AG	S S
KTHYR00309	F	0	GG	CC	GG	GG	S S
KTHYR00310	F	1	GG				S S
KTHYR00311	M	1
KTHYR00312	F	1	GA	TT			S S
KTHYR00313	F	0	GG	TT	GG	GG
KTHYR00314	F	1	GG	TC	GA	GG	S S
KTHYR00315	F	0	GG	CC	GG		S S
KTHYR00316	M	0	GG	CC	GG		S L
KTHYR00317	F	0		TC			S S
KTHYR00318	F	1	GG
KTHYR00319	F	1	GG	TT	GA	GG	S S
KTHYR00320	M	0	GG		GG
KTHYR00321	F	0	GG	CC	GG	AG	S S
KTHYR00322	F	1	GG	TC	GG	GG	S S
KTHYR00323	F	1	GA	CC	GA	GG	S S
KTHYR00324	F	0	GG	CC	GA
KTHYR00325	F	0	GG	TC	GG	GG	S L
KTHYR00326	F	1	GG		GA	GG
KTHYR00327	F	1	GG	TC	GG	GG	S S
KTHYR00328	F	0	GG	CC	GA	AG	S L
KTHYR00329	F	0	GG	CC		GG	S S
KTHYR00330	M	1	GG	TT	GG	GG
KTHYR00331	F	0	GG	TC	GG	GG	S S
KTHYR00332	F	1	GG	CC	GG	GG	S S
KTHYR00333	F	0	GG	TC	GA	AG	S L
KTHYR00334	F	0	GG	CC	GA	AA	S L
KTHYR00335	F	0	GA	TC	AA	AG	S L
KTHYR00336	F	0	GG	TC	GG	AG
KTHYR00337	F	1	GG	CC	AA	AA	L L
KTHYR00338	F	1	GG	TC	GG	GG	S S
KTHYR00339	M	1	GG	CC	GG	GG	S S
KTHYR00340	F	0	GG	TC	AA	AG	S S
KTHYR00341	F	0	GG	TC	GA	AG
KTHYR00342	F	1	GG	CC	GA	GG	S S
KTHYR00343	F	0	GG	TC	GA	GG
KTHYR00344	F	1	GG	CC	GG	GG	S S
KTHYR00345	F	0	GG	TT	GG	GG	S S
KTHYR00346	F	0	GG	TC	GA	AG	S L
KTHYR00347	F	1	GG	CC	GG	GG	S S
KTHYR00348	F	1	GG	CC	GG	GG	S S
KTHYR00349	M	1	GA	TC	GA	AG	S L
KTHYR00350	F	1	GG	CC	GG	GG	S S
KTHYR00351	F	0	GG	TC	GG	GG	S S
KTHYR00352	F	0	GG	CC	GG	GG	S S
KTHYR00353	M	1	GG	CC	GG	GG	S S
KTHYR00354	F	0	GG	CC	GG		S S
KTHYR00355	F	0	GG	CC	AA	AA	L L
KTHYR00356	F	0	GG	CC	GA	AG	S L
KTHYR00357	F	0	GG	TC	GG	GG	S S
KTHYR00358	F	0	GG	CC	GG	GG	S S
KTHYR00359	F	1	GG	TC	GA	GG	S S
KTHYR00360	F	1	GG	CC	GA	AG	S L
KTHYR00361	F	1	GG	TC	GG	GG	S S
KTHYR00362	F	1	GG	TT	GA	AG	S L
KTHYR00363	F	0	GG	CC	GG	AG	S S
KTHYR00364	F	0	GG	CC	GA	AG	S L
KTHYR00365	F	0	GG	TC	GG	GG	S S
KTHYR00366	F	0	GG	CC	GA	AG	S L
KTHYR00367	F	0	GG	CC	GA	GG	S S
KTHYR00368	F	0	GG	TT	GA	AG
KTHYR00369	F	1	GG	TC	GA	GG	S S
KTHYR00370	F	0	GG	TC	GG	AG	S L
KTHYR00371	F	0	GG	TC			S L
KTHYR00372	F	0	GG	CC	GA		S L
KTHYR00373	M	1	GG	TC	GA	GG	S S
KTHYR00374	F	0	GG	TC	AA	AG	S L
KTHYR00375	F	0	GG	TC	GA	AG	S L
KTHYR00376	F	1	GG	TC	GG	GG	S S
KTHYR00377	M	1	GG	TC	GG	GG	S S
KTHYR00378	F	0	GG	TC	GA	GG	S S
KTHYR00379	F	1	GG	CC			S S
KTHYR00380	F	0	GG	TC	GA	AG	S L
KTHYR00381	F	0	GG	CC	GA	AA	S L
KTHYR00382	F	0	GG	TC	GG	GG	S S
KTHYR00383	M	0	GG	CC	GG	GG	S S
KTHYR00384	F	1	GG	CC	GG	GG	S S
KTHYR00385	F	1	GG	CC	GG	GG	S S
KTHYR00386	F	1	GG	CC	GG	GG	S S
KTHYR00387	F	1	GG	CC	GG	GG	S S
KTHYR00388	F	1	GG	TT	GG		S S
KTHYR00389	F	1	GG	TC	GG	GG	S S
KTHYR00390	F	1	GG	CC		AG	S L
KTHYR00391	F	1	GG	TC	GG	GG	S S
KTHYR00392	F	1	GG	TC	GG	GG	S S
KTHYR00393	F	0	GG	CC	GA	AG	S L
KTHYR00394	F	1	GG	TC	GG	GG	S S
KTHYR00395	M	1	GG	CC	GG	GG	S S
KTHYR00396	F	0	GG	CC	GG	GG	S S
KTHYR00397	F	0	GG	TC	GA	GG	S S
KTHYR00398	F	0	GG	CC	GG	GG	S S
KTHYR00399	F	1	GG	TT	GA		S S
KTHYR00400	F	0	GG	TC	GG	GG	S S
KTHYR00401	F	1	GG	TC	GA	AG	S L
KTHYR00402	M	1	GG	CC	GA	GG	S S
KTHYR00403	F	0	GG	CC	GA	AG	S L
KTHYR00404	F	1	GG	TC	GG	GG	S S
KTHYR00405	F	0	GG	CC	GG	GG	S S
KTHYR00406	F	0	GG	CC		AG	S S
KTHYR00407	F	0	GG	CC	GA	GG	S S
KTHYR00408	F	0	GG	CC	GA	AG	S L
KTHYR00409	F	0	GG	TC	GG	GG	S S
KTHYR00410	F	0	GG	CC	GG	GG	S S
KTHYR00411	F	0	GG	TC	GA	AG	S L
KTHYR00412	F	0	GG	TC	GG	GG	S S
KTHYR00413	F	0	GG	TC	GA	AG	S L
KTHYR00414	M	0	GA	CC	GA	AG	S L
KTHYR00415	F	1	GG	CC			S S
KTHYR00416	F	1	GG	TC	GG	GG	S S
KTHYR00417	F	0	GG	CC	GG	GG	S S
KTHYR00418	F	0	GG	TC	GG	GG	S S
KTHYR00419	F	1	GG	TC	AA	AG
KTHYR00420	F	1	GG	CC	GG	GG	S S
KTHYR00421	F	1	GG	TC	GA	AG	S L
KTHYR00422	F	1	GG	CC	GA	AG	S L
KTHYR00423	F	1	GG	TC	GG	GG	S S
KTHYR00424	F	0	GA	CC	GA	GG	S S
KTHYR00425	F	0	GG	TT	GG	GG	S S
KTHYR00426	F	0	GG	CC		AG	S L
KTHYR00427	F	0	GG	TC	GA	GG	S S
KTHYR00428	M	0	GG	CC	GA	AG	S L
KTHYR00429	M	0	GG	TC	GA	GG	S S
KTHYR00430	F	0	GG	CC	GG	GG	S S
KTHYR00431	F	1	GG	CC	GG	GG	S S
KTHYR00432	M	1	GG	TC	GA	AG	S L
KTHYR00433	F	1	GG	TC	GG	AG	S S
KTHYR00434	M	0	GG	TC	GG	GG	S S
KTHYR00435	F	0	GG	CC	GG	GG	S S
KTHYR00436	F	0		TC	GA	GG	S S
KTHYR00437	F	1	GG	CC	GA	AG	S L
KTHYR00438	F	0	GG	TT	GG	GG	S S
KTHYR00439	F	0	GG	CC	GG	GG	S S
KTHYR00440	M	0	GG	CC	GA	AG	S L
KTHYR00441	F	0	GA	TC	GA	AG	S L
KTHYR00442	F	0	GG	CC	GA	GG	S S
KTHYR00443	F	0	GG	CC	GA	GG	S S
KTHYR00444	F	1	GG	TT	AA	AG	S L
KTHYR00445	F	1	GA	TC	GA	AG	S L
KTHYR00446	F	1	GG	CC	AA	AG	S L
KTHYR00447	F	1	GG	CC	GG	GG	S S
KTHYR00448	M	1	GG	TC	GG		S S
KTHYR00449	F	1	GG	TT	GA	GG	S S
KTHYR00450	F	1	GG	TT	GG	GG	S S
KTHYR00451	F	1	GG	CC	GG	GG	S S
KTHYR00452	F	0	GG	TT		GG	S S
KTHYR00453	F	0	GG	CC	GG	GG
KTHYR00454	F	0	GG	CC	GG	GG	S S
KTHYR00455	F	1	GG	TT	GG	GG	S S
KTHYR00456	F	0	GG	TT	GG	GG	S S
KTHYR00457	F	0	GG	TC	GA	AG	S L
KTHYR00458	F	0	GG	TC	GG	GG	S S
KTHYR00459	M	0	GG	TC	GA	GG	S S
KTHYR00460	F	0	GG	CC	GG	GG	S S
KTHYR00461	F	0	GG	CC	GA	AG	S L
KTHYR00462	F	0	GG	CC	GG	AG	S L
KTHYR00463	M	1	GG	CC	GG	AG	S S
KTHYR00464	F	0	GG	CC	GG		S L
KTHYR00465	F	0	GG	CC	GG	GG	S S
KTHYR00466	F	0	GG	TC	GA	GG	S S
KTHYR00467	M	1	GG	CC	GG	GG	S S
KTHYR00468	F	1	GG	TC	AA	AG	S L
KTHYR00469	M	1	GG	TC	GG	GG
KTHYR00470	F	0	GG	CC	GG	GG	S S
KTHYR00471	F	0	GG	CC	GG	AG	S S
KTHYR00472	F	0	GG	CC	GG	GG	S S
KTHYR00473	M	1	GG	TC	GG	GG
KTHYR00474	F	0	GG	TT	GA	AG

## Sheet: code
Polymorphism ID	Gene/Locus
rs1801516	ATM D1853N (coding SNP in exon 36)
rs944289	NKX2/TTF1 (GWAS SNP on 14q13.3)
rs965513	FOXE1/TTF2 (GWAS SNP on 9q22.33)
rs1867277	FOXE1 (5'UTR)
PolyAla	Length polymorphism (Poly Alanine stretch)
"PolyAla2"	code Allele	allele size (bp)	Nb of Ala	Short / Long
	1	224	12	Short (S)
	2	227	13	Short (S)
	3	230	14	Short (S)
	4	233	15
	5	236	16	Long (L)
	6	239	17	Long (L)
	7	242	18	Long (L)
	8	245	19	Long (L)
NB: 2 samples to exclude in the analyses because 2 individuals have been sampled twice.
Excluded samples: KTHYR00368 (same indiv as KTHYR00474) and KTHYR00469 (same indiv as KTHYR00473)
